# Supplementary material for: Psychosocial Processes in Healthcare Workers: How Individuals’ Perceptions of Interpersonal Communication Is Related to Patient Safety Threats and Higher-Quality Care
Source: Int J Environ Res Public Health. 2023 May 1;20(9):5698. doi: 10.3390/ijerph20095698 (PMC10178743; doi:10.3390/ijerph20095698)
Supplement: Supplementary file 1 [file ijerph-20-05698-s001.zip]

Archive with 1 entries (1 files):
- ijerph-2344999-supplementary.pdf
